# Supplementary material for: “RéaNet”, the Internet utilization among surrogates of critically ill patients with sepsis
Source: PLoS One. 2017 Mar 30;12(3):e0174292. doi: 10.1371/journal.pone.0174292 (PMC5373530; doi:10.1371/journal.pone.0174292)
Supplement: S1 Dataset — (XLSX) [file pone.0174292.s001.xlsx]

## Sheet: centres
Centre	litstotal	litsrea	litsUSC	CHU	PHU	MCU	PH	PHC	PHA	CCA	seniors	ratio_seniors	internes	ratio internes	externes	ratioIDE	assistsoc	psychologue	salle_info	salle_attente	acces_net	livret_accueil	contenu _livret	contenu_livret1	contenu_livret2	contenu_livret3	contenu_livret4	horaires_sem	horaires_we	horaires24	procedure	place_internes	place_paramed	site_service	vulgarisation	consultations_post	volume_tot	volume_sepsis	mortalite	pourcentage
1	34	24	10	1	3	0	4	0	0	3	10	0.294118	10	0.294118	12	0.37	1	0	1	1	0	2	1.2	1	1	0	0	13-15	13-15	0	0	3	2	0	99	0	1200	100	22	30
2	20	12	8	1	0	0	3	0	0	2	5	0.25	4	0.2	5	0.4	2	0	1	1	0	2	1,2,3,4	1	1	1	1	13-14, 18h45-20	13-14, 18h45-20	0	1	3	1	1	1	1	1400	100	15	50
3	24	13	11	1	3	0	2	0	1	3	9	0.375	6	0.25	10	0.38	1	0	1	1	0	2	1.4	1	0	0	1	15-21	15-21	0	0	3	3	1	1	0	1100	100	18	NSP
4	25	15	10	1	4	0	5	2	0	2	13	0.52	5	0.2	10	0.33	2	1	1	1	0	0	99	0	0	0	0	24/24	24/24	1	0	4	2	0	99	1	578	75	10	50
5	20	20	0	1	2	0	4	0	0	2	8	0.4	8	0.4	12	0.33	1	0	1	1	0	2	1,2,4	1	1	0	1	24/24	24/24	1	1	3	1	0	99	1	600	120	22	60
6	22	22	0	1	1	0	4	0	0	2	7	0.318182	6	0.272727	6	0.5	1	0	1	1	0	2	1,2,3,4	1	1	1	1	16-17, 18h30-19h30	16-17, 18h30-19h30	0	0	3	3	0	99	1	922	115	25	17.5
7	15	15	0	1	1	0	2	0	1	2	6	0.4	4	0.266667	12	0.4	1	1	0	1	0	2	1.2	1	1	0	0	13-20	13-20	0	0	3	2	0	99	0	800	100	24	50
8	19	14	5	1	2	0	3	1	0	2	8	0.421053	6	0.315789	6	0.4	1	2	1	1	0	2	1,2,3,4	1	1	1	1	12h30-20h30	12h30-20h30	0	0	4	2	0	99	0	380	100	25	75
9	20	15	5	1	2	1	4	1.5	0	1	9.5	0.475	8	0.4	10	0.4	1	0	1	1	0	2	1.2	1	1	0	0	12h-21h	12h-21h	0	2	4	1	1	1	1	1000	100	20	70
10	22	13	9	1	2	0	1	1	0	2	6	0.272727	8	0.363636	7	0.27	1	1	1	1	0	2	1,2,3,4	1	1	1	1	15-21	15-21	0	0	3	2	0	99	0	600	90	30	20
11	20	20	0	1	1	0	5.5	1	0	1	8.5	0.425	7	0.35	5	0.33	1	1	1	1	0	2	1.2	1	1	0	0	14-20	14-20	0	0	3	1	0	99	0	900	150	19	50
13	26	18	8	0	0	0	6	1	2	1	10	0.384615	6	0.230769	6	0.31	0	0	1	1	0	2	1.2	1	1	0	0	24/24	24/24	1	0	3	2	0	99	0	1128	151	18	50
14	20	16	4	1	2	1	2	0	0	2	7	0.35	5	0.25	15	0.33	1	1	1	1	0	2	1,2,4	1	1	0	1	13h-6h	13h-6h	0	0	3	3	0	99	0	720	120	28	75
15	14	10	4	0	0	0	3	0	1	1	5	0.357143	4	0.285714	8	0.4	1	1	1	1	0	2	1,2,3,4	1	1	1	1	24/24	24/24	1	0	1	3	0	99	1	884	36	22	60
16	12	12	0	1	2	0	2	1	1	2	8	0.666667	4	0.333333	6	0.33	1	2	1	1	0	2	1.2	1	1	0	0	24/24	24/24	1	0	3	2	0	99	0	800	320	12	20
19	24	18	6	1	3	1	1	1	1	4	11	0.458333	7	0.291667	12	0.33	2	0	1	1	0	2	1.4	1	0	0	1	24/24	24/24	1	0	3	3	0	99	0	1770		13.9	50
21	28	22	6	1	2	0	3	0	1	2	8	0.285714	9	0.321429	17	0.33	1	1	0	1	0	2	1,2,3,4	1	1	1	1	15-19	15-19	0	0	3	1	0	99	0	1400	500	37	65
22	16	16	0	1	2	0	6	0	0	0	8	0.5	4	0.25	6	0.4	1	1	1	1	0	2	1,2,3	1	1	1		15-20	15-20	0	2	2	2	0	99	0	500	100	23	NSP
23	37	25	12	1	2	1	3	0	1	2	9	0.243243	7	0.189189	12	0.33	0	0	1	1	0	2	1	1	0	0	0	15-19h30	15-19h30	0	0	3	2	0	99	0	2331	275	16	50
																0.363333
																0.0522438

## Sheet: base complete
Centre	Questionnaire	internet	connexion	ordi_maison	ordi_travail	ordi_public	smartphone	rechercheinternet	sepsis2	dejavenu	utilisationnet	2raisons	2raisons1	2raisons2	2raisons3	2raisons4	2raisons5	2raisons6	2raisons7	2raisons8	siteprecis	moteur_recherche	sites	site1	site2	site3	site4	site5	site6	site7	site8	site9	site10	site11	site12	site13	site14	site15	site16	infos_fiables	infos_adaptees	infos_concordantes	qualite_infos	raison_qualite	raison_qualite2	HAS	infos_docs	raison_infodoc	raison_infodoc2
1	1a	1	1	1	0	0	0	1	0	1	1	2	0	1	0	0	0	0	0	0	0	1	-9	0	0	0	0	0	0	0	0	0	0	0	0	0	0	0	0	2	1	1	2	99	0	0	0	4	0
1	2a	1	1.2	1	1	0	0	1	0	0	0	5.6	0	0	0	0	1	1	0	0	99	99	99	0	0	0	0	0	0	0	0	0	0	0	0	0	0	0	0	99	99	99	99	99	0	0	99	99	0
1	3a	1	1	1	0	0	0	0	0	0	0	3.6	0	0	1	0	0	1	0	0	99	99	99	0	0	0	0	0	0	0	0	0	0	0	0	0	0	0	0	99	99	99	99	99	0	0	99	99	0
1	4a	1	1	1	0	0	0	1	0	0	1	2.3	0	1	1	0	0	0	0	0	0	1	7.16	0	0	0	0	0	0	1	0	0	0	0	0	0	0	0	1	2	3	2	2	1	0	0	0	1	0
1	5a	1	1	1	0	0	0	1	0	0	1	2.6	0	1	0	0	0	1	0	0	0	1	1,2,3	1	1	1	0	0	0	0	0	0	0	0	0	0	0	0	0	8	2	8	2	99	0	0	0	1	0
1	6a	0	99	0	0	0	0	99	0	0	0	1.4	1	0	0	1	0	0	0	0	99	99	99	0	0	0	0	0	0	0	0	0	0	0	0	0	0	0	0	99	99	99	99	99	0	0	99	99	0
1	7a	1	1	1	0	0	0	0	0	0	0	2.3	0	1	1	0	0	0	0	0	99	99	99	0	0	0	0	0	0	0	0	0	0	0	0	0	0	0	0	99	99	99	99	99	0	-9	99	99	0
1	8a	-9	99	0	0	0	0	99	-9	-9	0	3	0	0	1	0	0	0	0	0	99	99	99	0	0	0	0	0	0	0	0	0	0	0	0	0	0	0	0	99	99	99	99	99	0	0	99	99	0
1	9a	0	99	0	0	0	0	99	1	0	0	2	0	1	0	0	0	0	0	0	99	99	99	0	0	0	0	0	0	0	0	0	0	0	0	0	0	0	0	99	99	99	99	99	0	8	99	99	0
1	10a	1	1	1	0	0	0	1	0	0	0	3.5	0	0	1	0	1	0	0	0	99	99	99	0	0	0	0	0	0	0	0	0	0	0	0	0	0	0	0	99	99	99	99	99	0	0	99	99	0
1	11a	1	1	1	0	0	0	1	0	1	0	3	0	0	1	0	0	0	0	0	99	99	99	0	0	0	0	0	0	0	0	0	0	0	0	0	0	0	0	99	99	99	99	99	0	0	99	99	0
2	1a	1	1.4	1	0	0	1	1	1	1	1	1.3	1	0	1	0	0	0	0	0	0	1	1,4,5,14,15	1	0	0	1	1	0	0	0	0	0	0	0	0	1	1	0	2	2	2	2	99	99	1	0	1	0
2	2a	0	99	99	99	99	99	99	0	1	0	2	0	1	0	0	0	0	0	0	99	99	99	99	99	99	99	99	99	99	99	99	99	99	99	99	99	99	99	99	99	99	99	99	99	-9	99	99	99
2	3a	1	1	1	0	0	0	1	0	0	1	2.8	0	1	0	0	0	0	0	1	1	1	1.16	1	0	0	0	0	0	0	0	0	0	0	0	0	0	0	1	1	2	2	1	99	99	1	1	99	99
2	4a	1	1	1	0	0	0	0	0	0	0	2.5	0	1	0	0	1	0	0	0	99	99	99	99	99	99	99	99	99	99	99	99	99	99	99	99	99	99	99	99	99	99	99	99	99	1	99	99	99
3	1a	0	99	0	0	0	0	99	-9	-9	0	-9	0	0	0	0	0	0	0	0	99	99	99	0	0	0	0	0	0	0	0	0	0	0	0	0	0	0	0	99	99	99	99	99	0	-9	99	99	0
3	2a	0	99	0	0	0	0	99	0	0	0	2	0	1	0	0	0	0	0	0	99	99	99	0	0	0	0	0	0	0	0	0	0	0	0	0	0	0	0	99	99	99	99	99	0	-9	99	99	0
3	3a	1	1	1	0	0	0	0	0	0	0	2	0	1	0	0	0	0	0	0	99	99	99	0	0	0	0	0	0	0	0	0	0	0	0	0	0	0	0	99	99	99	99	99	0	0	99	99	0
3	4a	1	1	1	0	0	0	1	0	1	1	1.2	1	1	0	0	0	0	0	0	0	1	1,2,5	1	1	0	0	1	0	0	0	0	0	0	0	0	0	0	0	2	1	1	2	99	0	1	0	1	0
3	5a	1	1	1	0	0	0	1	0	1	0	3.5	0	0	1	0	1	0	0	0	99	99	99	0	0	0	0	0	0	0	0	0	0	0	0	0	0	0	0	99	99	99	99	99	0	0	99	99	0
4	1a	1	4	0	0	0	1	1	0	1	1	1.2	1	1	0	0	0	0	0	0	0	1	1,2,6	1	1	0	0	0	1	0	0	0	0	0	0	0	0	0	0	2	2	2	2	99	0	0	0	1	0
4	2a	1	1	1	0	0	0	1	0	0	0	-9	0	0	0	0	0	0	0	0	99	99	99	0	0	0	0	0	0	0	0	0	0	0	0	0	0	0	0	99	99	99	99	99	0	0	99	99	0
4	3a	1	1	1	0	0	0	1	0	0	1	2.6	0	1	0	0	0	1	0	0	0	1	1.2	1	1	0	0	0	0	0	0	0	0	0	0	0	0	0	0	2	2	2	2	99	0	0	0	1	0
4	3b	1	1	1	0	0	0	1	0	0	1	2	0	1	0	0	0	0	0	0	0	1	1,2,4,6	1	1	0	1	0	1	0	0	0	0	0	0	0	0	0	0	2	2	1	2	99	0	0	1	99	0
5	1a	1	1	1	0	0	0	1	0	1	1	2.3	0	1	1	0	0	0	0	0	0	1	1.2	1	1	0	0	0	0	0	0	0	0	0	0	0	0	0	0	2	2	2	3	3	99	0	0	2	99
5	2a	0	99	99	99	99	99	0	0	0	1	1.2	1	1	0	0	0	0	0	0	0	-9	-9	99	99	99	99	99	99	99	99	99	99	99	99	99	99	99	99	2	2	2	2	99	99	0	0	1	99
5	3a	1	1	1	0	0	0	1	0	0	1	2,3,7	0	1	1	0	0	0	1	0	0	-9	-9	99	99	99	99	99	99	99	99	99	99	99	99	99	99	99	99	-9	-9	-9	-9	-9	99	-9	-9	-9	99
5	4a	1	4	0	0	0	1	1	0	1	1	2.3	0	1	1	0	0	0	0	0	0	1	1,2,3,4,5,7,10	1	1	1	1	1	0	1	0	0	1	0	0	0	0	0	0	2	1	2	2	99	99	0	0	2	99
5	5a	0	99	99	99	99	99	0	0	0	0	1	1	0	0	0	0	0	0	0	99	99	99	99	99	99	99	99	99	99	99	99	99	99	99	99	99	99	99	99	99	99	99	99	99	-9	99	99	99
5	6a	1	1,2,4	1	1	0	1	0	0	1	0	2.3	0	1	1	0	0	0	0	0	99	99	99	99	99	99	99	99	99	99	99	99	99	99	99	99	99	99	99	99	99	99	99	99	99	0	99	99	99
5	7a	1	1,2,4	1	1	0	1	1	0	0	1	2.5	0	1	0	0	1	0	0	0	0	1	2,3,5,9,12	0	1	1	0	1	0	0	0	1	0	0	1	0	0	0	0	2	3	2	3	2	99	0	0	4	99
5	8a	1	1	1	0	0	0	1	0	1	1	2.5	0	1	0	0	1	0	0	0	0	1	4.5	0	0	0	1	1	0	0	0	0	0	0	0	0	0	0	0	2	2	2	3	2	99	0	0	2	99
5	9a	1	1	1	0	0	0	1	0	0	1	1.6	1	0	0	0	0	1	0	0	0	1	1.2	1	1	0	0	0	0	0	0	0	0	0	0	0	0	0	0	2	2	1	2	99	99	0	1	99	99
6	1a	1	1.4	1	0	0	1	1	0	1	1	2,3,6	0	1	1	0	0	1	0	0	0	1	1,2,3,6	1	1	1	0	0	1	0	0	0	0	0	0	0	0	0	0	2	2	2	3	1	2	0	1	99	0
6	2a	1	1	1	0	0	0	1	1	1	1	5.6	0	0	0	0	1	1	0	0	0	1	1,3,9,14	1	0	1	0	0	0	0	0	1	0	0	0	0	1	0	0	8	8	8	3	2	0	0	1	99	0
6	3a	1	1	1	0	0	0	1	1	0	0	3	0	0	1	0	0	0	0	0	99	99	99	0	0	0	0	0	0	0	0	0	0	0	0	0	0	0	0	99	99	99	99	99	0	0	99	99	0
6	3b	1	1	1	0	0	0	0	0	1	0	2.3	0	1	1	0	0	0	0	0	99	99	99	0	0	0	0	0	0	0	0	0	0	0	0	0	0	0	0	99	99	99	99	99	0	0	99	99	0
6	4a	0	99	0	0	0	0	0	1	1	0	2.6	0	1	0	0	0	1	0	0	99	99	99	0	0	0	0	0	0	0	0	0	0	0	0	0	0	0	0	99	99	99	99	99	0	0	99	99	0
6	5a	0	99	0	0	0	0	0	0	1	0	1	1	0	0	0	0	0	0	0	99	99	99	0	0	0	0	0	0	0	0	0	0	0	0	0	0	0	0	99	99	99	99	99	0	0	99	99	0
6	6a	1	1.4	1	0	0	1	0	0	0	0	2.3	0	1	1	0	0	0	0	0	99	99	99	0	0	0	0	0	0	0	0	0	0	0	0	0	0	0	0	99	99	99	99	99	0	0	99	99	0
7	1a	0	99	0	0	0	0	99	0	1	0	1.3	1	0	1	0	0	0	0	0	99	99	99	0	0	0	0	0	0	0	0	0	0	0	0	0	0	0	0	99	99	99	99	99	0	0	99	99	0
7	1b	1	1	1	0	0	0	1	0	0	1	6	0	0	0	0	0	1	0	0	0	1	2,5,9	0	1	0	0	1	0	0	0	1	0	0	0	0	0	0	0	8	3	2	4	2	0	0	0	1	0
7	1c	1	1,2,4	1	1	0	1	1	1	1	0	-9	0	0	0	0	0	0	0	0	99	99	99	0	0	0	0	0	0	0	0	0	0	0	0	0	0	0	0	99	99	99	99	99	0	1	99	99	0
7	2a	1	1	1	0	0	0	0	0	0	0	3	0	0	1	0	0	0	0	0	99	99	99	0	0	0	0	0	0	0	0	0	0	0	0	0	0	0	0	99	99	99	99	99	0	8	99	99	0
7	3a	1	1	1	0	0	0	1	0	1	0	5.6	0	0	0	0	1	1	0	0	99	99	99	0	0	0	0	0	0	0	0	0	0	0	0	0	0	0	0	99	99	99	99	99	0	0	99	99	0
7	4a	1	1	1	0	0	0	1	0	1	1	1.6	1	0	0	0	0	1	0	0	0	1	1	1	0	0	0	0	0	0	0	0	0	0	0	0	0	0	0	2	2	2	3	2	0	0	1	99	0
7	4b	1	1	1	0	0	0	1	0	1	1	2.7	0	1	0	0	0	0	1	0	1	1	1.2	1	1	0	0	0	0	0	0	0	0	0	0	0	0	0	0	2	2	1	2	-9	0	0	1	99	0
7	5a	1	1	1	0	0	0	0	0	1	0	3.5	0	0	1	0	1	0	0	0	99	99	99	0	0	0	0	0	0	0	0	0	0	0	0	0	0	0	0	99	99	99	99	99	0	-9	99	99	0
7	6a	1	1.4	1	0	0	1	1	0	0	1	2.3	0	1	1	0	0	0	0	0	1	1	1,2,3,5	1	1	1	0	1	0	0	0	0	0	0	0	0	0	0	0	2	2	2	3	5	0	0	0	2	0
7	7a	0	99	0	0	0	0	99	0	1	0	-9	0	0	0	0	0	0	0	0	99	99	99	0	0	0	0	0	0	0	0	0	0	0	0	0	0	0	0	99	99	99	99	99	0	0	99	99	0
7	8a	1	1	1	0	0	0	1	0	0	0	3.5	0	0	1	0	1	0	0	0	99	99	99	0	0	0	0	0	0	0	0	0	0	0	0	0	0	0	0	99	99	99	99	99	0	0	99	99	0
7	8b	1	1	1	0	0	0	1	0	0	1	2.8	0	1	0	0	0	0	0	1	0	1	16	0	0	0	0	0	0	0	0	0	0	0	0	0	0	0	1	8	8	4	6	-9	0	0	1	99	0
7	9a	1	1	1	0	0	0	1	-9	1	1	2.3	0	1	1	0	0	0	0	0	1	1	2,3,7	0	1	1	0	0	0	1	0	0	0	0	0	0	0	0	0	2	2	2	2	-9	0	0	0	1	0
7	10a	0	99	0	0	0	0	99	-9	1	0	2	0	1	0	0	0	0	0	0	99	99	99	0	0	0	0	0	0	0	0	0	0	0	0	0	0	0	0	99	99	99	99	99	0	0	99	99	0
7	11a	1	1	1	0	0	0	1	0	0	0	2.3	0	1	1	0	0	0	0	0	99	99	99	0	0	0	0	0	0	0	0	0	0	0	0	0	0	0	0	99	99	99	99	99	0	0	99	99	0
7	12a	1	1	1	0	0	0	1	0	1	1	2.3	0	1	1	0	0	0	0	0	1	1	2.4	0	1	0	1	0	0	0	0	0	0	0	0	0	0	0	0	1	1	1	1	-9	0	0	1	99	0
8	1a	1	1	1	0	0	0	1	0	1	0	3.5	0	0	1	0	1	0	0	0	99	99	99	0	0	0	0	0	0	0	0	0	0	0	0	0	0	0	0	99	99	99	99	99	0	-9	99	99	0
8	2a	1	1	1	0	0	0	1	0	0	0	-9	0	0	0	0	0	0	0	0	99	99	99	0	0	0	0	0	0	0	0	0	0	0	0	0	0	0	0	99	99	99	99	99	0	0	99	99	0
8	3a	1	1	1	0	0	0	1	0	1	1	2.3	0	1	1	0	0	0	0	0	1	1	1.15	1	0	0	0	0	0	0	0	0	0	0	0	0	0	1	0	2	2	2	3	1	0	0	0	1	0
8	4a	1	1	1	0	0	0	1	0	0	1	2.6	0	1	0	0	0	1	0	0	0	1	1,2,5	1	1	0	0	1	0	0	0	0	0	0	0	0	0	0	0	2	2	2	3	1	0	0	1	99	0
8	5a	1	1.4	1	0	0	1	1	0	0	0	3.5	0	0	1	0	1	0	0	0	99	99	99	0	0	0	0	0	0	0	0	0	0	0	0	0	0	0	0	99	99	99	99	99	0	0	99	99	0
8	6a	1	1	1	0	0	0	0	0	0	0	3.5	0	0	1	0	1	0	0	0	99	99	99	0	0	0	0	0	0	0	0	0	0	0	0	0	0	0	0	99	99	99	99	99	0	0	99	99	0
8	7a	1	1	1	0	0	0	1	0	1	1	2.6	0	1	0	0	0	1	0	0	0	1	1.5	1	0	0	0	1	0	0	0	0	0	0	0	0	0	0	0	2	2	2	2	99	0	0	0	1	4
8	8a	1	1	1	0	0	0	1	0	1	1	2.3	0	1	1	0	0	0	0	0	1	1	1.2	1	1	0	0	0	0	0	0	0	0	0	0	0	0	0	0	2	3	8	4	1	0	0	0	4	0
8	9a	1	1	1	0	0	0	1	1	1	1	6.8	0	0	0	0	0	1	0	1	1	1	1.7	1	0	0	0	0	0	1	0	0	0	0	0	0	0	0	0	8	3	8	3	-9	0	0	0	1	0
8	10a	1	1.4	1	0	0	1	1	0	0	1	1.3	1	0	1	0	0	0	0	0	0	1	1,2,5,6	1	1	0	0	1	1	0	0	0	0	0	0	0	0	0	0	2	2	2	3	2	0	0	0	1	0
9	1a	1	1	1	0	0	0	1	1	1	1	2.6	0	1	0	0	0	1	0	0	0	1	1,2,5,7,10	1	1	0	0	1	0	1	0	0	1	0	0	0	0	0	0	2	2	2	2	99	99	0	1	99	99
9	2a	1	1.4	1	0	0	1	1	1	0	1	2.3	0	1	1	0	0	0	0	0	0	1	1,2,3,15	1	1	1	0	0	0	0	0	0	0	0	0	0	0	1	0	2	2	2	2	99	99	0	0	1	99
9	3a	1	1	1	0	0	0	1	0	1	0	3	0	0	1	0	0	0	0	0	99	99	99	99	99	99	99	99	99	99	99	99	99	99	99	99	99	99	99	99	99	99	99	99	99	-9	99	99	99
9	4a	1	4	0	0	0	1	0	0	0	0	4	0	0	0	1	0	0	0	0	99	99	99	99	99	99	99	99	99	99	99	99	99	99	99	99	99	99	99	99	99	99	99	99	99	8	99	99	99
10	1a	1	1,2,4	1	1	0	1	1	0	1	0	3.5	0	0	1	0	1	0	0	0	99	99	99	99	99	99	99	99	99	99	99	99	99	99	99	99	99	99	99	99	99	99	99	99	99	0	99	99	99
10	1b	1	1	1	0	0	0	1	0	1	1	2.3	0	1	1	0	0	0	0	0	0	1	1.2	1	1	0	0	0	0	0	0	0	0	0	0	0	0	0	0	3	3	2	4	5	99	0	0	1	99
11	1a	1	1,2,4	1	1	0	1	1	0	0	0	6	0	0	0	0	0	1	0	0	99	99	99	0	0	0	0	0	0	0	0	0	0	0	0	0	0	0	0	99	99	99	99	99	0	0	99	99	0
11	2a	1	1	1	0	0	0	0	0	0	0	3	0	0	1	0	0	0	0	0	99	99	99	0	0	0	0	0	0	0	0	0	0	0	0	0	0	0	0	99	99	99	99	99	0	0	99	99	0
11	3a	1	1	1	0	0	0	1	1	1	1	2.3	0	1	1	0	0	0	0	0	1	1	1,2,5,10,12,13	1	1	0	0	1	0	0	0	0	1	0	1	1	0	0	0	2	2	2	3	3	0	0	0	2	0
11	4a	1	1	1	0	0	0	1	0	1	1	2.5	0	1	0	0	1	0	0	0	0	1	1,2,9	1	1	0	0	0	0	0	0	1	0	0	0	0	0	0	0	2	2	2	2	99	0	0	0	1	0
11	5a	1	1	1	0	0	0	1	0	0	1	1,2,3,6	1	1	1	0	0	1	0	0	1	1	1,2,11	1	1	0	0	0	0	0	0	0	0	1	0	0	0	0	0	1	1	1	2	99	0	0	0	1	0
11	6a	1	1	1	0	0	0	0	0	0	0	2.5	0	1	0	0	1	0	0	0	99	99	99	0	0	0	0	0	0	0	0	0	0	0	0	0	0	0	0	99	99	99	99	99	0	0	99	99	0
11	7a	1	1.4	1	0	0	1	1	1	8	1	2.6	0	1	0	0	0	1	0	0	0	1	1,2,3,6	1	1	1	0	0	1	0	0	0	0	0	0	0	0	0	0	2	2	2	3	2	0	0	1	99	0
11	8a	1	2	0	1	0	0	1	0	0	1	2.6	0	1	0	0	0	1	0	0	0	1	1,2,5,10,15	1	1	0	0	0	0	0	0	0	1	0	0	0	0	1	0	2	8	2	2	99	0	0	1	99	0
11	9a	1	3.4	0	0	1	1	0	0	0	0	3.5	0	0	1	0	1	0	0	0	99	99	99	0	0	0	0	0	0	0	0	0	0	0	0	0	0	0	0	99	99	99	99	99	0	0	99	99	0
11	10a	1	1	1	0	0	0	1	0	0	1	2	0	1	0	0	0	0	0	0	0	1	2,4,5	0	1	0	1	1	0	0	0	0	0	0	0	0	0	0	0	1	1	2	2	99	0	0	1	99	0
11	11a	1	1	1	0	0	0	1	0	0	1	2.3	0	1	1	0	0	0	0	0	0	1	1.2	1	1	0	0	0	0	0	0	0	0	0	0	0	0	0	0	2	2	2	2	99	0	0	1	99	0
13	1a	0	99	99	99	99	99	99	0	1	0	1.4	1	0	0	1	0	0	0	0	99	99	99	99	99	99	99	99	99	99	99	99	99	99	99	99	99	99	99	99	99	99	99	99	99	-9	99	99	99
13	2a	1	1	1	0	0	0	1	0	1	-9	-9	99	99	99	99	99	99	99	99	99	99	99	99	99	99	99	99	99	99	99	99	99	99	99	99	99	99	99	99	99	99	99	99	99	-9	99	99	99
13	3a	1	1	1	0	0	0	-9	0	0	0	2	0	1	0	0	0	0	0	0	99	99	99	99	99	99	99	99	99	99	99	99	99	99	99	99	99	99	99	99	99	99	99	99	99	0	99	99	99
13	4a	0	99	99	99	99	99	99	0	1	0	3.5	0	0	1	0	1	0	0	0	99	99	99	99	99	99	99	99	99	99	99	99	99	99	99	99	99	99	99	99	99	99	99	99	99	0	99	99	99
13	5a	1	1	1	0	0	0	1	0	1	1	2.3	0	1	1	0	0	0	0	0	0	1	7.9	0	0	0	0	0	0	1	0	1	0	0	0	0	0	0	0	8	8	8	2	99	99	-9	0	4	99
13	6a	0	99	99	99	99	99	99	0	0	0	1	1	0	0	0	0	0	0	0	99	99	99	99	99	99	99	99	99	99	99	99	99	99	99	99	99	99	99	99	99	99	99	99	99	0	99	99	99
13	7a	0	99	99	99	99	99	99	1	1	0	1.3	1	0	1	0	0	0	0	0	99	99	99	99	99	99	99	99	99	99	99	99	99	99	99	99	99	99	99	99	99	99	99	99	99	0	99	99	99
14	1a	1	1	1	0	0	0	1	0	0	1	2	0	1	0	0	0	0	0	0	0	1	1,2,5	1	1	0	0	1	0	0	0	0	0	0	0	0	0	0	0	2	2	2	2	99	0	0	0	1	0
14	2a	0	99	0	0	0	0	99	0	1	0	2.5	0	1	0	0	1	0	0	0	99	99	99	0	0	0	0	0	0	0	0	0	0	0	0	0	0	0	0	99	99	99	99	99	0	0	99	99	0
14	3a	1	1,2,4	1	1	0	1	1	1	1	1	2	0	1	0	0	0	0	0	0	0	1	2.1	1	1	0	0	0	0	0	0	0	0	0	0	0	0	0	0	8	4	1	3	1	3	0	0	3	0
14	4a	1	4	0	0	0	1	1	0	1	1	2.4	0	1	0	1	0	0	0	0	0	1	1,2,5,7	1	1	0	0	1	0	1	0	0	0	0	0	0	0	0	0	8	8	8	2	99	0	0	0	1	0
14	5a	0	99	0	0	0	0	99	0	0	0	2	0	1	0	0	0	0	0	0	99	99	99	0	0	0	0	0	0	0	0	0	0	0	0	0	0	0	0	99	99	99	99	99	0	0	99	99	0
15	1a	1	1	1	0	0	0	1	0	1	1	1,2,6	1	1	0	0	0	1	0	0	0	1.2	-9	0	0	0	0	0	0	0	0	0	0	0	0	0	0	0	0	1	1	1	2	-9	0	0	0	4	0
15	2a	1	4	0	0	0	1	1	0	1	0	4.5	0	0	0	1	1	0	0	0	99	99	99	0	0	0	0	0	0	0	0	0	0	0	0	0	0	0	0	99	99	99	99	99	0	0	99	99	0
15	3a	1	1	1	0	0	0	1	1	0	1	2.3	0	1	1	0	0	0	0	0	0	1	1	1	0	0	0	0	0	0	0	0	0	0	0	0	0	0	0	2	1	1	2	-9	0	0	0	1	0
15	4a	0	99	0	0	0	0	99	0	0	0	2	0	1	0	0	0	0	0	0	99	99	99	0	0	0	0	0	0	0	0	0	0	0	0	0	0	0	0	99	99	99	99	99	0	0	99	99	0
15	5a	1	1	1	0	0	0	1	0	0	1	2.3	0	1	1	0	0	0	0	0	0	1	1.2	1	1	0	0	0	0	0	0	0	0	0	0	0	0	0	0	8	8	8	3	2	0	0	8	-9	0
15	6a	1	1.2	1	1	0	0	1	0	1	1	2.5	0	1	0	0	1	0	0	0	0	1	7.15	0	0	0	0	0	0	1	0	0	0	0	0	0	0	1	0	8	8	8	3	-9	0	0	0	1	0
15	7a	1	1.4	1	0	0	1	1	0	0	0	7	0	0	0	0	0	0	1	0	99	99	99	0	0	0	0	0	0	0	0	0	0	0	0	0	0	0	0	99	99	99	99	99	0	0	99	99	0
16	1a	1	1,2,3,4	1	1	1	1	1	0	0	0	2.5	0	1	0	0	1	0	0	0	99	99	99	0	0	0	0	0	0	0	0	0	0	0	0	0	0	0	0	99	99	99	99	99	0	0	99	99	0
16	2a	1	1,2,4	1	1	0	1	1	0	0	0	5	0	0	0	0	1	0	0	0	99	99	99	0	0	0	0	0	0	0	0	0	0	0	0	0	0	0	0	99	99	99	99	99	0	0	99	99	0
16	3a	1	1	1	0	0	0	0	0	1	0	2	0	1	0	0	0	0	0	0	99	99	99	0	0	0	0	0	0	0	0	0	0	0	0	0	0	0	0	99	99	99	99	99	0	0	99	99	0
16	4a	1	1,2,4	1	1	0	1	1	1	0	0	3	0	0	1	0	0	0	0	0	99	99	99	0	0	0	0	0	0	0	0	0	0	0	0	0	0	0	0	99	99	99	99	99	0	0	99	99	0
16	5a	0	99	0	0	0	0	99	0	1	0	3.5	0	0	1	0	1	0	0	0	99	99	99	0	0	0	0	0	0	0	0	0	0	0	0	0	0	0	0	99	99	99	99	99	0	0	99	99	0
16	6a	1	1	1	0	0	0	1	1	0	1	2,3,5	0	1	1	0	1	0	0	0	-9	1	4.15	0	0	0	1	0	0	0	0	0	0	0	0	0	0	1	0	2	2	1	2	99	0	0	0	1	0
16	7a	1	1	1	0	0	0	1	1	1	0	2.4	0	1	0	1	0	0	0	0	99	99	99	0	0	0	0	0	0	0	0	0	0	0	0	0	0	0	0	99	99	99	99	99	0	0	99	99	0
19	1a	1	1,2,4	1	1	0	1	0	0	1	0	2.3	0	1	1	0	0	0	0	0	99	99	99	0	0	0	0	0	0	0	0	0	0	0	0	0	0	0	0	99	99	99	99	99	0	-9	99	99	0
19	2a	1	1.2	1	1	0	0	1	0	1	1	8	0	0	0	0	0	0	0	1	0	1	15	0	0	0	0	0	0	0	0	0	0	0	0	0	0	1	0	-9	-9	-9	-9	-9	0	0	0	4	0
19	2b	1	1	1	0	0	0	1	0	1	1	2.6	0	1	0	0	0	1	0	0	0	1	15	0	0	0	0	0	0	0	0	0	0	0	0	0	0	1	0	2	2	2	2	-9	0	0	1	99	0
19	3a	1	1	1	0	0	0	1	1	1	0	3	0	0	1	0	0	0	0	0	99	99	99	0	0	0	0	0	0	0	0	0	0	0	0	0	0	0	0	99	99	99	99	99	0	1	99	99	0
19	3b	1	1	1	0	0	0	0	0	0	0	3.4	0	0	1	1	0	0	0	0	99	99	99	0	0	0	0	0	0	0	0	0	0	0	0	0	0	0	0	99	99	99	99	99	0	0	99	99	0
19	4a	0	99	0	0	0	0	99	0	0	0	1.2	1	1	0	0	0	0	0	0	99	99	99	0	0	0	0	0	0	0	0	0	0	0	0	0	0	0	0	99	99	99	99	99	0	-9	99	99	0
19	4b	1	4	0	0	0	1	1	0	0	1	1.2	1	1	0	0	0	0	0	0	-9	1	1.2	1	1	0	0	0	0	0	0	0	0	0	0	0	0	0	0	8	8	8	6	-9	0	0	0	1	0
19	4c	1	1.2	1	1	0	0	1	0	0	1	2	0	1	0	0	0	0	0	0	0	1	1	1	0	0	0	0	0	0	0	0	0	0	0	0	0	0	0	8	3	-9	3	2	4	0	0	1	0
19	5a	1	4	0	0	0	1	1	0	0	1	2.6	0	1	0	0	0	1	0	0	0	1	1.3	1	0	1	0	0	0	0	0	0	0	0	0	0	0	0	0	2	2	2	2	-9	0	0	0	1	0
19	6a	1	1.4	1	0	0	1	1	0	0	0	6	0	0	0	0	0	1	0	0	99	99	99	0	0	0	0	0	0	0	0	0	0	0	0	0	0	0	0	99	99	99	99	99	0	0	99	99	0
19	6b	1	1.4	1	0	0	1	1	0	0	1	2.5	0	1	0	0	1	0	0	0	1	1	1,2,4,5,6, 13	1	1	0	1	1	1	0	0	0	0	0	0	1	0	0	0	2	2	1	2	-9	0	0	1	99	0
19	7a	1	1,2,4	1	1	0	1	1	1	0	0	6	0	0	0	0	0	1	0	0	99	99	99	0	0	0	0	0	0	0	0	0	0	0	0	0	0	0	0	99	99	99	99	99	0	1	99	99	0
19	8a	1	1,2,4	1	1	0	1	1	0	0	0	3	0	0	1	0	0	0	0	0	99	99	99	0	0	0	0	0	0	0	0	0	0	0	0	0	0	0	0	99	99	99	99	99	0	1	99	99	0
19	9a	1	1	1	0	0	0	1	1	0	1	2.3	0	1	1	0	0	0	0	0	1	1	1,7,8,13	1	0	0	0	0	0	1	1	0	0	0	0	1	0	0	0	2	2	2	3	2	0	0	0	4	0
19	10a	1	1	1	0	0	0	1	0	0	0	1.3	1	0	1	0	0	0	0	0	99	99	99	0	0	0	0	0	0	0	0	0	0	0	0	0	0	0	0	99	99	99	99	99	0	0	99	99	0
19	10b	1	1.2	1	1	0	0	1	1	1	0	3	0	0	1	0	0	0	0	0	99	99	99	0	0	0	0	0	0	0	0	0	0	0	0	0	0	0	0	99	99	99	99	99	0	0	99	99	0
19	10c	1	1.2	1	1	0	0	1	0	0	0	3.5	0	0	1	0	1	0	0	0	99	99	99	0	0	0	0	0	0	0	0	0	0	0	0	0	0	0	0	99	99	99	99	99	0	0	99	99	0
19	11a	1	1	1	0	0	0	1	0	1	1	1.2	1	1	0	0	0	0	0	0	0	1	1	1	0	0	0	0	0	0	0	0	0	0	0	0	0	0	0	1	2	8	2	-9	0	0	0	1	0
19	12a	1	1.4	1	0	0	1	1	0	0	1	1,2,3	1	1	1	0	0	0	0	0	0	1	1.5	1	1	0	0	0	0	0	0	0	0	0	0	0	0	0	0	2	2	2	2	-9	0	0	0	1	0
19	12b	1	4	0	0	0	1	1	0	0	1	1.2	1	1	0	0	0	0	0	0	0	1	1.2	1	1	0	0	0	0	0	0	0	0	0	0	0	0	0	0	2	2	2	2	-9	0	0	0	1	0
19	13a	1	1.2	1	1	0	0	1	0	1	1	1.6	1	0	0	0	0	1	0	0	1	1	1	1	0	0	0	0	0	0	0	0	0	0	0	0	0	0	0	2	2	2	2	-9	0	1	0	1	0
19	13b	1	1,2,4	1	1	0	1	1	0	0	1	1,2,6	1	1	0	0	0	1	0	0	0	1	1.2	1	1	0	0	0	0	0	0	0	0	0	0	0	0	0	0	8	2	2	3	2	0	0	0	1	0
19	13c	1	1,2,4	1	1	0	1	1	0	1	1	2.6	0	1	0	0	0	1	0	0	0	1	2.5	0	1	0	0	1	0	0	0	0	0	0	0	0	0	0	0	2	2	2	6	-9	0	0	0	3	0
19	14a	0	99	0	0	0	0	99	1	1	0	3.5	0	0	1	0	1	0	0	0	99	99	99	0	0	0	0	0	0	0	0	0	0	0	0	0	0	0	0	99	99	99	99	99	0	0	99	99	0
19	14b	1	1,2,3	1	1	1	0	1	0	1	0	3.6	0	0	1	0	0	1	0	0	99	99	99	0	0	0	0	0	0	0	0	0	0	0	0	0	0	0	0	99	99	99	99	99	0	0	99	99	0
19	15a	1	1,2,4	1	1	0	1	1	0	0	0	3	0	0	1	0	0	0	0	0	99	99	99	0	0	0	0	0	0	0	0	0	0	0	0	0	0	0	0	99	99	99	99	99	0	-9	99	99	0
19	16a	1	1.4	1	0	0	1	1	0	1	0	3	0	0	1	0	0	0	0	0	99	99	99	0	0	0	0	0	0	0	0	0	0	0	0	0	0	0	0	99	99	99	99	99	0	0	99	99	0
19	16b	1	1	1	0	0	0	1	1	0	1	2.6	0	1	0	0	0	1	0	0	1	1	1	1	0	0	0	0	0	0	0	0	0	0	0	0	0	0	0	2	2	1	2	-9	0	0	0	1	2
19	17a	1	1	1	0	0	0	1	0	1	0	3.5	0	0	1	0	1	0	0	0	99	99	99	0	0	0	0	0	0	0	0	0	0	0	0	0	0	0	0	99	99	99	99	99	0	0	99	99	0
19	17b	1	1	1	0	0	0	0	0	1	0	5	0	0	0	0	1	0	0	0	99	99	99	0	0	0	0	0	0	0	0	0	0	0	0	0	0	0	0	99	99	99	99	99	0	0	99	99	0
19	18a	0	99	0	0	0	0	99	0	0	0	-9	0	0	0	0	0	0	0	0	99	99	99	0	0	0	0	0	0	0	0	0	0	0	0	0	0	0	0	99	99	99	99	99	0	-9	99	99	0
19	18b	1	1,2,4	1	1	0	1	1	0	0	1	1	1	0	0	0	0	0	0	0	-9	1	1,2,3,5,6	1	1	1	0	1	1	0	0	0	0	0	0	0	0	0	0	2	2	2	3	1	2	0	8	-9	0
19	19a	1	1.4	1	0	0	1	1	0	0	1	2.5	0	1	0	0	1	0	0	0	1	1	1,2,5,7,14	1	1	0	0	1	0	1	0	0	0	0	0	0	1	0	0	2	2	2	3	2	0	0	0	1	0
19	20a	1	1	1	0	0	0	0	0	1	0	3	0	0	1	0	0	0	0	0	99	99	99	0	0	0	0	0	0	0	0	0	0	0	0	0	0	0	0	99	99	99	99	99	0	0	99	99	0
19	21a	0	99	0	0	0	0	99	0	1	0	2.3	0	1	1	0	0	0	0	0	99	99	99	0	0	0	0	0	0	0	0	0	0	0	0	0	0	0	0	99	99	99	99	99	0	0	99	99	0
19	22a	1	1.4	1	0	0	1	0	0	1	0	4	0	0	0	1	0	0	0	0	99	99	99	0	0	0	0	0	0	0	0	0	0	0	0	0	0	0	0	99	99	99	99	99	0	0	99	99	0
19	22b	0	99	0	0	0	0	99	-9	-9	0	-9	0	0	0	0	0	0	0	0	99	99	99	0	0	0	0	0	0	0	0	0	0	0	0	0	0	0	0	99	99	99	99	99	0	-9	99	99	0
19	23a	1	1	1	0	0	0	1	0	1	0	6	0	0	0	0	0	1	0	0	99	99	99	0	0	0	0	0	0	0	0	0	0	0	0	0	0	0	0	99	99	99	99	99	0	0	99	99	0
19	23b	1	1.4	1	0	0	1	1	1	1	1	1.2	1	1	0	0	0	0	0	0	-9	1	1.15	1	0	0	0	0	0	0	0	0	0	0	0	0	0	1	0	2	8	2	6	5	0	0	1	99	0
21	1a	1	1.4	1	0	0	1	1	0	1	1	2	0	1	0	0	0	0	0	0	0	1	2,4,5,10	0	1	0	1	1	0	0	0	0	1	0	0	0	0	0	0	2	2	8	-9	1	99	1	1	99	99
21	2a	1	1	1	0	0	0	1	0	0	1	2	0	1	0	0	0	0	0	0	0	1	2.6	0	1	0	0	0	1	0	0	0	0	0	0	0	0	0	0	2	2	2	3	1	99	0	0	1	99
21	3a	1	4	0	0	0	1	1	0	1	1	2.6	0	1	0	0	0	1	0	0	0	1	4,5,6, 10, 11, 15	0	0	0	1	1	1	0	0	0	1	1	0	0	0	0	0	8	3	2	3	1	99	0	1	99	99
21	4a	1	1	1	0	0	0	1	0	1	0	4.5	0	0	0	1	1	0	0	0	99	99	99	99	99	99	99	99	99	99	99	99	99	99	99	99	99	99	99	99	99	99	99	99	99	0	99	99	99
21	5a	1	1	1	0	0	0	1	0	1	0	2.3	0	1	1	0	0	0	0	0	99	99	99	99	99	99	99	99	99	99	99	99	99	99	99	99	99	99	99	99	99	99	99	99	99	0	99	99	99
21	6a	1	-9	99	99	99	99	0	0	1	0	2.3	0	1	1	0	0	0	0	0	99	99	99	99	99	99	99	99	99	99	99	99	99	99	99	99	99	99	99	99	99	99	99	99	99	0	99	99	99
21	7a	1	1	1	0	0	0	1	1	0	0	3.5	0	0	1	0	1	0	0	0	99	99	99	99	99	99	99	99	99	99	99	99	99	99	99	99	99	99	99	99	99	99	99	99	99	0	99	99	99
21	8a	1	1	1	0	0	0	1	1	1	1	3.5	0	0	1	0	1	0	0	0	0	1	8,9,10,11	0	0	0	0	0	0	0	1	1	1	1	0	0	0	0	0	2	3	3	3	2	99	1	1	99	99
21	9a	1	4	0	0	0	1	0	0	1	0	2.4	0	1	0	1	0	0	0	0	99	99	99	99	99	99	99	99	99	99	99	99	99	99	99	99	99	99	99	99	99	99	99	99	99	0	99	99	99
21	10a	1	4	0	0	0	1	0	0	0	1	2.5	0	1	0	0	1	0	0	0	0	1	7,11,12,15	0	0	0	0	0	0	1	0	0	0	1	1	0	0	1	0	8	3	2	4	2	99	0	1	99	99
22	1a	1	1.4	1	0	0	1	0	0	1	0	3.5	0	0	1	0	1	0	0	0	99	99	99	0	0	0	0	0	0	0	0	0	0	0	0	0	0	0	0	99	99	99	99	99	0	0	99	99	0
22	2a	0	99	0	0	0	0	1	0	1	1	2.3	0	1	1	0	0	0	0	0	0	-9	-9	0	0	0	0	0	0	0	0	0	0	0	0	0	0	0	0	1	1	1	2	99	0	0	0	1	0
22	3a	1	1	1	0	0	0	1	0	0	0	3.6	0	0	1	0	0	1	0	0	99	99	99	0	0	0	0	0	0	0	0	0	0	0	0	0	0	0	0	99	99	99	99	99	0	0	99	99	0
22	4a	1	1.4	1	0	0	1	1	0	0	1	2	0	1	0	0	0	0	0	0	0	1	1.2	1	1	0	0	0	0	0	0	0	0	0	0	0	0	0	0	2	2	1	2	99	0	0	0	1	0
22	5a	1	1.4	1	0	0	1	1	0	1	1	2,3,5,6	0	1	1	0	1	1	0	0	0	1	1.2	1	1	0	0	0	0	0	0	0	0	0	0	0	0	0	0	2	2	2	3	2	5	0	1	99	0
23	1a	1	1.2	1	1	0	0	1	1	1	0	6	0	0	0	0	0	1	0	0	99	99	99	99	99	99	99	99	99	99	99	99	99	99	99	99	99	99	99	99	99	99	99	99	1	99	99	99	99
23	2a	0	99	99	99	99	99	0	0	0	0	1	1	0	0	0	0	0	0	0	99	99	99	99	99	99	99	99	99	99	99	99	99	99	99	99	99	99	99	99	99	99	99	99	0	99	99	99	99
23	3a	0	99	99	99	99	99	0	0	0	0	1	1	0	0	0	0	0	0	0	99	99	99	99	99	99	99	99	99	99	99	99	99	99	99	99	99	99	99	99	99	99	99	99	-9	99	99	99	99
23	4a	0	-9	99	99	99	99	0	0	0	0	1,2,3,5	1	1	1	0	1	0	0	0	99	99	99	99	99	99	99	99	99	99	99	99	99	99	99	99	99	99	99	99	99	99	99	99	-9	99	99	99	99
23	5a	1	1.4	1	0	0	1	1	0	0	1	1.6	1	0	0	0	0	1	0	0	0	1	1,2,15	1	1	0	0	0	0	0	0	0	0	0	0	0	0	1	0	2	1	2	3	4	0	1	99	99	99
23	6a	1	1	1	0	0	0	1	0	0	1	2.6	0	1	0	0	0	1	0	0	0	1	4.6	0	0	0	1	0	1	0	0	0	0	0	0	0	0	0	0	2	2	2	3	2	0	0	1	1	0
[truncated: 28 more columns]

## Sheet: inclusions
Centre	inclusions	N questionnaires	age	sexe	MacCabe	Knaus	SAPS2	sepsis	VMI	VNI	catecholamines	RRT	ICULOS	LATA	vivant
1	1	1	66	1	0	2	64	digestif	1	0	1	1	8	0	1
1	2	1	62	1	1	3	33	autre	0	0	0	1	7	0	1
1	3	1	56	1	2	3	56	cutane	1	0	1	0	14	1	1
1	4	1	37	1	0	2	28	urinaire	1	0	1	0	8	0	1
1	5	1	60	1	2	3	51	pulmonaire	1	0	1	0	27	1	0
1	6	1	72	1	1	1	44	pulmonaire	1	0	1	0	17	0	1
1	7	1	89	2	0	2	52	pulmonaire	1	0	1	0	21	0	0
1	8	1	66	1	1	2	50	autre	1	0	0	0	7	0	1
1	9	1	68	1	2	2	24	pulmonaire	1	1	0	0	7	0	1
1	10	1	68	1	0	2	46	pulmonaire	1	0	1	0	14	1	1
1	11	1	19	2	0	3	81	cutane	1	0	1	0	60	0	1
2	1	1	32	2	0	1	37	digestif	1	0	1	0	29	0	1
2	2	1	82	2	0	2	58	digestif	1	0	1	1	16	0	1
2	3	1	53	1	0	2	58	pulmonaire	1	0	1	0	8	0	1
2	4	1	73	1	0	2	61	autre	1	0	1	0	30	1	0
3	1	1	79	1	1	2	57	digestif	1	0	1	0	7	0	1
3	2	1	73	2	1	3	48	cutane	1	0	1	0	4	0	1
3	3	1	73	2	0	2	75	pulmonaire	1	0	1	0	9	0	1
3	4	1	44	2	0	1	35	pulmonaire	1	0	1	0	22	0	1
3	5	1	82	1	0	2	65	digestif	1	0	1	0	8	0	1
4	1	1	70	2	0	4	49	urinaire	0	0	1	0	8	0	1
4	2	1	74	2	1	3	64	digestif	0	0	1	0	5	0	1
4	3	2	33	2	0	2	27	digestif	1	0	1	0	19	0	1
5	1	1	27	2	1	3	68	pulmonaire	1	1	1	0	18	0	1
5	2	1	57	1	0	1	26	pulmonaire	1	1	0	0	67	0	1
5	3	1	53	1	0	1	68	autre	1	0	1	1	31	0	0
5	4	1	73	2	0	2	53	cutane	1	0	1	0	31	1	0
5	5	1	49	1	0	1	46	autre	1	0	1	0	66	0	1
5	6	1	78	1	1	3	52	urinaire	1	0	1	0	11	0	1
5	7	1	54	1	1	3	48	pulmonaire	1	0	1	1	36	0	1
5	8	1	47	2	0	3	30	pulmonaire	1	0	0	0	21	0	1
5	9	1	92	1	0	2	62	digestif	1	0	1	0	4	0	1
6	1	1	32	1	0	1	22	digestif	1	0	1	0	-9	0	1
6	2	1	55	1	1	3	48	pulmonaire	1	1	1	0	-9	0	0
6	3	2	63	2	0	2	41	urinaire	1	0	0	0	3	0	1
6	4	1	49	1	1	2	45	digestif	1	1	1	0	16	0	1
6	5	1	70	1	2	3	52	digestif	1	0	1	0	7	0	1
6	6	1	78	2	0	2	52	urinaire	1	0	1	0	8	0	1
7	1	3	79	1	0	4	32	pulmonaire	1	0	1	0	9	1	1
7	2	1	80	2	0	2	46	pulmonaire	1	1	1	0	17	0	1
7	3	1	70	1	0	3	51	pulmonaire	0	1	0	0	14	0	1
7	4	2	59	1	0	2	65	pulmonaire	1	0	1	1	24	0	1
7	5	1	78	1	0	3	52	pulmonaire	1	0	1	0	16	0	1
7	6	1	71	1	0	2	65	pulmonaire	1	0	1	0	12	0	1
7	7	1	47	2	0	1	53	digestif	1	0	1	0	27	1	0
7	8	2	69	1	1	2	52	pulmonaire	1	0	1	0	22	1	0
7	9	1	78	1	0	3	63	pulmonaire	0	1	0	1	4	0	1
7	10	1	78	1	1	2	35	cutane	1	1	1	0	8	0	1
7	11	1	71	2	0	1	40	autre	1	0	1	0	38	1	1
7	12	1	65	1	0	2	30	pulmonaire	1	0	1	1	8	0	1
8	1	1	69	2	0	3	61	digestif	1	0	1	0	11	0	1
8	2	1	79	1	2	2	84	pulmonaire	1	0	1	1	26	1	0
8	3	1	55	1	1	3	78	pulmonaire	1	0	1	1	14	1	0
8	4	1	62	2	1	2	63	digestif	1	0	1	0	15	0	1
8	5	1	50	1	0	1	46	pulmonaire	1	0	1	0	20	0	1
8	6	1	70	1	1	2	43	pulmonaire	1	0	0	0	55	0	1
8	7	1	80	1	1	2	36	pulmonaire	1	0	1	0	13	0	1
8	8	1	52	1	1	3	50	autre	0	0	1	0	6	0	1
8	9	1	57	1	1	3	32	autre	1	1	1	1	28	0	0
8	10	1	17	2	1	2	49	pulmonaire	1	0	1	0	8	0	1
9	1	1	55	1	1	2	43	digestif	1	1	1	0	18	0	1
9	2	1	68	1	1	2	55	digestif	1	1	1	0	5	0	1
9	3	1	73	2	2	3	54	pulmonaire	1	1	1	0	32	0	1
9	4	1	82	2	0	2	78	digestif	1	1	1	0	12	0	1
10	1	2	65	1	0	2	40	pulmonaire	1	1	1	0	10	0	1
11	1	1	44	1	1	2	51	digestif	1	0	1	1	27	0	1
11	2	1	72	1	0	3	35	pulmonaire	1	0	0	0	9	1	1
11	3	1	37	1	0	1	31	autre	0	0	0	0	5	0	1
11	4	1	83	1	1	2	52	pulmonaire	1	0	1	1	10	1	1
11	5	1	34	2	0	1	43	autre	0	0	1	0	15	0	1
11	6	1	77	1	0	2	50	urinaire	0	0	1	0	5	0	1
11	7	1	53	2	0	1	99	autre	1	0	1	1	28	1	0
11	8	1	56	1	0	2	55	urinaire	1	0	0	0	50	0	1
11	9	1	52	1	0	3	35	cutane	1	0	1	0	11	0	1
11	10	1	50	1	0	2	33	pulmonaire	1	0	1	0	11	0	1
11	11	1	61	1	0	2	-9	pulmonaire	1	0	1	0	-9	-9	-9
13	1	1	82	1	0	2	37	pulmonaire	0	1	0	0	5	0	1
13	2	1	44	1	0	1	23	pulmonaire	1	0	1	0	11	0	1
13	3	1	66	2	0	2	45	digestif	0	0	1	0	3	0	1
13	4	1	73	1	1	3	26	pulmonaire	1	1	1	0	16	1	0
13	5	1	68	2	1	2	18	autre	1	1	1	0	31	1	0
13	6	1	66	1	0	1	31	pulmonaire	0	0	0	0	5	0	1
13	7	1	63	2	0	2	53	urinaire	1	0	1	0	3	0	1
14	1	1	70	1	1	2	88	urinaire	1	0	1	1	52	0	0
14	2	1	18	2	1	2	15	pulmonaire	0	0	0	0	4	0	1
14	3	1	29	1	0	1	41	autre	1	0	1	0	11	0	1
14	4	1	60	1	2	4	66	pulmonaire	1	0	1	1	13	0	0
14	5	1	71	2	1	3	36	autre	0	1	0	1	18	0	1
15	1	1	59	1	2	2	76	digestif	1	0	1	1	22	0	1
15	2	1	47	2	2	2	38	autre	1	0	1	0	4	1	0
15	3	1	60	1	2	3	67	urinaire	1	0	1	0	9	0	1
15	4	1	70	2	0	3	23	pulmonaire	0	0	0	0	2	0	1
15	5	1	55	2	2	1	52	pulmonaire	1	1	1	1	5	1	0
15	6	1	85	1	0	3	40	pulmonaire	1	1	1	0	12	0	1
15	7	1	65	1	0	1	81	digestif	1	0	1	0	5	0	1
16	1	1	82	1	1	2	80	pulmonaire	1	0	1	0	7	1	0
16	2	1	65	1	0	2	39	digestif	1	0	1	0	7	0	1
16	3	1	51	1	1	2	56	pulmonaire	1	0	1	1	7	0	1
16	4	1	80	1	0	2	57	cutane	1	0	1	0	5	0	1
16	5	1	65	1	2	2	83	autre	0	0	1	0	6	0	1
16	6	1	71	2	2	2	33	pulmonaire	0	0	1	0	7	0	1
16	7	1	64	1	1	2	41	pulmonaire	1	0	1	0	14	0	0
19	1	1	76	1	2	3	69	pulmonaire	1	0	1	0	9	0	1
19	2	2	81	1	1	1	106	digestif	1	0	1	1	27	0	1
19	3	2	83	1	1	1	80	autre	1	0	1	1	55	0	1
19	4	3	79	2	2	1	39	digestif	1	0	1	1	12	1	0
19	5	1	72	1	1	1	58	autre	1	0	1	0	3	0	1
19	6	2	71	1	0	1	85	pulmonaire	1	0	1	0	7	0	1
19	7	1	68	1	1	2	38	urinaire	0	1	1	0	5	0	1
19	8	1	65	1	0	2	88	pulmonaire	1	0	1	1	30	0	1
19	9	1	68	1	0	1	49	pulmonaire	0	1	0	0	10	0	1
19	10	3	65	1	1	2	65	cutane	0	1	1	0	11	1	0
19	11	1	63	1	1	2	56	cutane	0	1	1	0	9	0	1
19	12	2	68	1	2	3	91	pulmonaire	1	0	1	1	16	1	0
19	13	3	78	1	2	3	70	urinaire	1	0	0	1	2	0	1
19	14	2	73	1	0	4	90	pulmonaire	1	0	1	0	5	0	1
19	15	1	71	2	2	3	43	pulmonaire	0	0	0	0	2	0	1
19	16	2	86	2	1	2	65	pulmonaire	1	0	1	1	15	1	0
19	17	2	68	2	2	3	62	pulmonaire	1	0	0	0	9	1	0
19	18	2	77	1	1	2	69	autre	0	1	1	0	10	0	0
19	19	1	68	2	1	2	75	autre	1	0	1	0	11	1	0
19	20	1	71	1	2	3	59	pulmonaire	1	0	1	0	10	0	1
19	21	1	78	1	2	3	66	autre	1	0	1	1	9	1	0
19	22	2	77	1	2	3	57	pulmonaire	1	0	1	0	8	0	1
19	23	2	27	1	0	1	22	cutane	0	0	1	0	5	0	1
21	1	1	65	1	0	1	55	cutane	1	0	1	1	5	0	1
21	2	1	62	2	0	1	55	urinaire	1	0	1	1	10	0	1
21	3	1	19	1	0	2	45	pulmonaire	1	0	0	0	12	0	1
21	4	1	70	1	0	1	62	pulmonaire	1	0	1	1	10	1	0
21	5	1	80	1	2	3	62	pulmonaire	1	0	0	0	10	1	0
21	6	1	65	1	0	1	53	pulmonaire	1	0	1	1	15	0	1
21	7	1	50	2	0	1	48	pulmonaire	1	0	1	1	6	0	1
21	8	1	51	1	0	1	49	pulmonaire	1	0	0	0	7	0	1
21	9	1	79	1	1	2	49	pulmonaire	1	0	1	1	12	0	0
21	10	1	64	1	1	3	62	pulmonaire	1	0	1	1	8	0	0
22	1	1	71	1	0	2	67	autre	-9	-9	-9	-9	8	0	1
22	2	1	77	2	0	2	71	pulmonaire	-9	-9	-9	-9	4	0	1
22	3	1	63	2	2	3	93	pulmonaire	-9	-9	-9	-9	13	0	0
22	4	1	82	1	0	2	44	digestif	-9	-9	-9	-9	33	1	0
22	5	1	58	1	1	2	54	pulmonaire	-9	-9	-9	-9	3	0	1
23	1	1	85	2	0	1	45	urinaire	0	0	1	0	5	0	1
23	2	1	62	1	1	2	67	cutane	1	0	1	0	20	0	1
23	3	1	60	2	0	4	65	urinaire	1	0	1	0	11	1	1
23	4	1	76	1	1	3	46	cutane	1	0	1	0	20	0	1
23	5	1	44	2	0	1	49	urinaire	1	0	1	0	3	0	1
23	6	1	66	1	1	1	58	pulmonaire	1	0	1	1	26	0	1
		169

## Sheet: Codage variables
Nom variable	Signification	type de variable	codages
Centre	numero du centre	numerique	de 1 a 23
litstotal	nombre de lits total dans le service	numerique
litsrea	nombre de lits de réanimation	numerique
litsUSC	nombre de lits de soins continus	numerique
CHU	statut CHU	numerique	oui=1, non=0
PHU	nombre de PHU	numerique
MCU	nombre de MCU	numerique
PH	nombre de PH (equivalent temps plein)	numerique, 1 decimale
PHC	nombre de PHC (equivalent temps plein)	numerique, 1 decimale
PHA	nombre de PHA	numerique
CCA	nombre de CCA	numerique
seniors	nombre de medecins seniors (PHU, MCU, PH, PHC, PHA, CCA)	numerique
internes	nombre d'internes	numerique
externes	nombre d'externes	numerique
ratioIDE	ratio IDE/patient	numerique, 2 decimales
assistsoc	presence d'une assistance sociale	numerique	non=0, oui a temps partiel=1, oui a temps complet=2
psychologue	presence d'une psychologue	numerique	non=0, oui a temps partiel=1, oui a temps complet=2
salle_info	presence d'une salle d'information	numerique	oui=1, non=0
salle_attente	presence d'une salle d'attente	numerique	oui=1, non=0
acces_net	acces a internet dans la salle d'attente	numerique	oui=1, non=0
livret_accueil	remise d'un livret d'accueil	numerique	en systematique=2, a la demande=1, jamais=0
contenu _livret1	contenu du livret d'accueil	texte	des infos sur l'organisation du serviceliens de site internet=5, non applicable=8
contenu _livret2	contenu du livret d'accueil	texte	des infos sur le personnel
contenu _livret3	contenu du livret d'accueil	texte	des infos sur les pathologies rencontrees dans le service
contenu _livret4	contenu du livret d'accueil	texte	un lexique de termes medicaux
contenu _livret	contenu du livret d'accueil	texte	des infos sur l'organisation du service=1, des infos sur le personnel=2, des infos sur les pathologies rencontrees dans le service=3, un lexique de termes medicaux=4, des liens de site internet=5, non applicable=8
horaires_sem	horaires de visite aux familles pendant la semaine	texte
horaires_we	horaires de visite aux familles pendant le week end	texte
horaires24	horaires de visite 24/24		oui=1, non=0
procedure	existence d'une procedure pour la delivrance d'informations	numerique	en systematique=2, a la demande=1, jamais=0
place_internes	place des internes dans la delivrance d'informations aux familles	numerique	tres souvent seuls=1, assez souvent seuls=2, parfois seuls=3, ne sont jamais seuls=4, non applicable=8
place_paramed	place des para-medicaux dans la delivrance d'informations aux familles	numerique	tres souvent present=1, assez souvent present=2, parfois present=3, ne sont jamais presents=4
site_service	existence d'un site internet du service	numerique	oui=1, non=0
vulgarisation	existence au sein de ce site d'un onglet de vulgarisation médicale	numerique	oui=1, non=0
consultations_post	existence de consultations de post-rea	numerique	oui=1, non=0
volume_tot	nombre annuel d'admissions	numerique
volume_sepsis	nombre annuel de patients admis pour sepsis	numerique
mortalite	mortalite moyenne	numerique
pourcentage	pourcentage de personnes consultant internet selon le coordonateur	texte	, nombre en % ou NSP=ne se prononce pas
inclusions	numero d'inclusion du patient par centre	numerique	de 1 a 23
Nquestionnaires	nombre de questionnaires collectes par patient inclus	numerique	de 1 a 3
age	age	numerique	numerique
sexe	sexe	numerique	masculin=1, feminin=2
MacCabe	score de comorbidites MacCab	numerique	pas de maladie=0, maladie mortelle a 5ans=1, maladie mortelle a 1 an=2
Knaus	score de comorbidites Knaus	numerique	sante normale=1, limitation moderee=2, limitation importante=3, patient grabataire=4
SAPS2	score de severite SAPS2	numerique	numerique
sepsis	origine du sepsis	texte	pulmonaire, urinaire, digestif, cutane, autre
VMI	recours a la ventilation mecanique invasive	numerique	oui=1, non=0
VNI	recours a la ventilation mecanique non-invasive	numerique	oui=1, non=0
catecholamines	recours aux catecholamines	numerique	oui=1, non=0
RRT	recours a l'epuration extra-renale	numerique	oui=1, non=0
ICULOS	duree de sejour en réanimation	numerique	numerique
LATA	decision de limitation et/ou arret des therapeutiques actives	numerique	oui=1, non=0
vivant	statut vivant	numerique	oui=1, non=0
Questionnaire	numero de questionnaire par centre	texte	de 1a a 23c
internet	utilisation d'internet	numerique	oui=1, non=0
connexion	moyens de connexion a internet	texte	ordi au domicile=1, ordi au travail=2, ordi sur lieu public=3, smartphone=4, autre=5, 99 si internet=0
ordi_maison	utilisation d'un ordi au domicile	numerique	oui=1, non=0
ordi_travail	utilisation d'un ordi au travail	numerique	oui=1, non=1
ordi_public	utilisation d'un ordi sur lieu public	numerique	oui=1, non=2
smartphone	utilisation d'un ordi smartphone	numerique	oui=1, non=3
rechercheinternet	recherche d'informations medicales	numerique	oui=1, non=0, ne me prononce pas=8, 99 si internet=0
sepsis2	le proche a deja entendu parler de sepsis	numerique	oui=1, non=0, ne me prononce pas=8,
dejavenu	le proche est deja venu dans un service de reanimation	numerique	oui=1, non=0, ne me prononce pas=8,
utilisationnet	utilisation d'internet pour rechercher infos médicales sur proche	numerique	oui=1, non=0
2raisons	2 principales raisons sur l'utilisation ou non d'internet dans ce contexte	texte	de 1 a 8, 2 raisons souhaitees mais ils en ont donne 1 a 4 (signification differente des chiffres si utilisationnet=1 ou 0)
2raisons1
2raisons2
2raisons3
2raisons4
2raisons5
2raisons6
2raisons7
2raisons8
siteprecis	le proche a consulte directement un site precis	numerique	oui=1, non=0, ne me prononce pas=8, 99 si utilisationnet=0
moteur_recherche	le moteur de recherche utilise	numerique	google=1, yahoo=2, autre=3, 99 si utilisationnet=0
sites	consultation des sites suivants	texte	de 1 a 16, 99 si utilisationnet=0
sites1
sites2
sites3
sites4
sites5
sites6
sites7
sites8
sites9
sites10
sites11
sites12
sites13
sites14
sites15
sites16
infos_fiables	les infos sur internet vous paraissent fiables	numerique	oui touta fait=1, oui plutot=2, non plutot pas=3, non pas du tout=4, ne me prononce pas=5, 99 si utilisationnet=0
infos_adaptees	les infos sur internet vous paraissent adaptees	numerique	oui touta fait=1, oui plutot=2, non plutot pas=3, non pas du tout=4, ne me prononce pas=5, 99 si utilisationnet=0
infos_concordantes	les infos sur internet vous paraissent concordantes	numerique	oui touta fait=1, oui plutot=2, non plutot pas=3, non pas du tout=4, ne me prononce pas=5, 99 si utilisationnet=0
qualite_infos	comment jugez-vous la qualite des infos sur internet	numerique	tres satisfaisante=1, satisfaisante=2, moyenne=3, peu satisfaisante=4, insatisfaisante=5, ne me prononce pas=6, 99 si utilisationnet=0
raison_qualite	raisons sous jacentes si qualite_infos=3,4,5	numerique	difficultes a trier=1, difficultes a evaluer fiabilite=2, renseignements non trouves=3, infos insatisfaisantes=4, pires situations decrites=5, autre=6, 99 si utilisationnet=0
raison_qualite2			difficultes a trier=1, difficultes a evaluer fiabilite=2, renseignements non trouves=3, infos insatisfaisantes=4, pires situations decrites=5, autre=6, 99 si utilisationnet=0
HAS	connaissance certification health on the net	numerique	oui=1, non=0, ne me prononce pas=8,
infos_docs	le proche a informe les docs qu'il a consulte internet	numerique	oui=1, non=0, ne me prononce pas=8, 99 si utilisationnet=0
raison_infodoc	raisons sous-jacentes de ne pas l'avoir dit si infos_doc=0	numerique	curiosite=1, souhait de comparaison=2, crainte de leur reaction=3, autre=4, 99 si utilisationnet=0
raison_infodocs2
liste_sites	souhait d'avoir une liste de sites internet de reference	numerique	oui=1, non=0, ne me prononce pas=8,
livret_accueil2	le proche a recu un livret d'accueil	numerique	oui=1, non=0, ne me prononce pas=8,
infos_livret	qualite des infos du livret si livret d'accueil=1	numerique	excellent=1, tres bien=2, bien=3, mauvais=4, ne me prononce pas=5, 99 si livret_accueil=0, 8, -9
frequence	frequence des infos données par les medecins	numerique	tres souvent=1, souvent=2, parfois=3, rarement=4, jamais=5, ne me prononce pas=6
disponibilite	degre de disponibilite des medecins pour informer	numerique	excellent=1, tres bien=2, bien=3, mauvais=4, ne me prononce pas=5
comprehension	dans quelle mesure les explications ont ete comprehensibles	numerique	excellent=1, tres bien=2, bien=3, mauvais=4, ne me prononce pas=5
sincerite	sincerite de l'info fournise	numerique	excellent=1, tres bien=2, bien=3, mauvais=4, ne me prononce pas=5
completes	informations ont ete completes	numerique	excellent=1, tres bien=2, bien=3, mauvais=4, ne me prononce pas=5
concordance	concordance des infos fournies	numerique	excellent=1, tres bien=2, bien=3, mauvais=4, ne me prononce pas=5
tendu	vous vous sentez tendu ou enerve	numerique	jamais=1, de temps en temps=2, souvent=3, la plupart du temps=4
sensationpeur	vous avez une sensation de peur	numerique	pas du tout=1, un peu=2, oui mais pas grave=3, oui tres nettement=4
souci	vous vous faites du souci	numerique	tres occasionnellement=1, occasionnellement=2, assez souvent=3, tres souvent=4
tranquille	vous pouvez rester tranquille a ne rien faire	numerique	oui quoi qu'il arrive=1, oui en general=2, rarement=3, jamais=4
peur	vous eprouvez des sensations de peur et avez estomac noue	numerique	jamais=1, parfois=2, 3=assez souvent, 4=tres souvent
bougeotte	vous avez la bougeotte et ne tenez pas en place	numerique	pas du tout=1, pas tellement=2, un peu=3, ouis c'est tout a fait le cas=4
panique	vous eprouvez des sensations soudaines de panique	numerique	jamais=1, pas tres souvent=2, assez souvent=3, vraiment tres souvent=4
prendreplaisir	vous prenez plaisir aux memes choses qu'autrefois	numerique	oui tout autant=1, pas autant=2, un peu seulement=3, presque plus=4
boncote	vous riez facilement et voyez le bon cote des choses	numerique	autant que par le passe=1, plus autant qu'avant=2, vraiment moins qu'avant=3, plus du tout=4
bonnehumeur	vous etes de bonne humeur	numerique	la plupart du temps=1, assez souvent=2, rarement=3, jamais=4
ralenti	vous avez l'impression de fonctionner au ralenti	numerique	jamais=1, parfois=2, tres souvent=3, presque toujours=4
apparence	vous ne vous interessez plus a votre apparence	numerique	autant que par le passe=1, plus autant qu'avant=2, vraiment moins qu'avant=3, plus du tout=4
rejouir	vous vous rejouissez d'avance a l'idee de faire certaines choses	numerique	autant qu'avant=1, un peu moins qu'avant=2, bien moins qu'avant=3, presque jamais=4
plaisir	vous pouvez prendre plaisir a un bon livre ou une emission radio ou tele	numerique	souvent=1, parfois=2, rarement=3, tres rarement=4
sexe2	sexe du repondeur	numerique	feminin=1, masculin=2
age2	age du repondeur	numerique	de 20 a 80
relation	relation du proche avec le patient	numerique	epouse=1, epoux=2, mere=3, pere=4, soeur=5, frere=6, filles=7, fils=8, conjoint=9, autre=10
diplome	niveau d'etudes	numerique	aucun=1, brevet=2, BEP=3, bac=4, bac+2=5, bac+3/4=6, bac+5/6=7, bac+7=8
satisfaction	degre de satisfaction sur la prise en charge globale	numerique	tres satisfait=1, satisfait=2, peu satisfait=3, pas satisfait=4, ne se prononce pas =5
			Pas de reponse=-9
			Pas de reponse attendue=99
